# Supplementary material for: Innovative Family-Based Genetically Informed Series of Analyses of Whole-Exome Data Supports Likely Inheritance for Grammar in Children with Specific Language Impairment
Source: Children (Basel). 2023 Jun 28;10(7):1119. doi: 10.3390/children10071119 (PMC10378399; doi:10.3390/children10071119)
Supplement: Supplementary file 1 [file children-10-01119-s001.zip]

Archive with 1 entries (1 files):
- children-2428542-supplementary.pdf
